# Supplementary material for: Mare Milk and Foal Plasma Fatty Acid Composition in Foals Born to Mares Fed Either Flax or Fish Oil During Late Gestation
Source: Animals (Basel). 2025 May 30;15(11):1612. doi: 10.3390/ani15111612 (PMC12153627; doi:10.3390/ani15111612)
Supplement: Supplementary file 1 [file animals-15-01612-s001.zip]

Archive with 1 entries (1 files):
- animals-3618351-supplementary.pdf
